# Supplementary material for: Improving berry quality and antioxidant ability in ‘Ruidu Hongyu’ grapevine through preharvest exogenous 2,4-epibrassinolide, jasmonic acid and their signaling inhibitors by regulating endogenous phytohormones
Source: Front Plant Sci. 2022 Dec 2;13:1035022. doi: 10.3389/fpls.2022.1035022 (PMC9755660; doi:10.3389/fpls.2022.1035022)
Supplement: Supplementary Figure 1 — The design idea and graphical abstract of the whole experiment. This figure covered all treatments involved, studies carried out as well as the results obtained. [file DataSheet_1.zip]

Archive with 4 entries (4 files):
- Image 1.JPEG
- Image 2.TIF
- Image 3.TIF
- Image 4.JPEG
